# Supplementary material for: Molecular and evolutionary determinants for protein interaction within a class II aldolase/Adducin domain
Source: PLoS One. 2025 Nov 10;20(11):e0316787. doi: 10.1371/journal.pone.0316787 (PMC12599920; doi:10.1371/journal.pone.0316787)
Supplement: S2 File — Compilation of all original data for measurements of MudCC binding to listed proteins. These numbers are those used to generate saturation binding curves in relevant Figures. Individual sheets contain data for respective Figures. (XLSX) [file pone.0316787.s005.xlsx]

## Sheet: FIGURE 2
FIGURE 2E
[MudCC] micromolar	Hts (110-401)					Hts (110-401) - dCTloop					Hts (110-310)
0	0	0	0	0		0	0	0	0		0	0	0	0
0.5	20.501	21.752	53.726	39.058		21.308	10.606	12.961	3.291		37.771	25.437	63.368	52.536
1	40.793	43.937	78.172	80.235		30.666	25.174	28.252	5.685		30.921	34.942	81.375	75.2
2	60.891	94.886	108.404	99.969		32.728	24.88	28.859	11.256		77.254	52.145	110.29	111.248
5	91.786	123.877	140.437	120.247		37.739	33.487	37.589	22.695		129.185	103.66	127.379	116.893
10	119.443	162.82	141.018	129.957		38.457	38.172	44.387	24.123		146.963	173.183	127.745	119.113
20	124.355	163.081	142.922	130.857		36.795	37.314	41.675	24.736		150.883	178.84	129.841	120.25

## Sheet: FIGURE 3
FIGURE 3C
[MudCC] micromolar	Hts_WT						Hts_Q151A/E152A					Hts_Q177A/V181A					Hts_R205A/D207A					Hts_D310A
0	0	0	0	0	0		0	0	0			0	0	0			0	0	0			0	0	0
0.5	29.994	14.875	17.228	16.598	12.851		19.379	21.789	14.113			12.645	18.69	17.48			16.461	17.628	22.695			45.811	20.404	9.552
1	54.282	37.045	39.256	35.772	36.047		30.882	38.84	23.163			33.011	45.302	50.439			40.626	53.577	65.027			78.861	48.441	35.319
2	97.755	65.482	50.29	57.416	68.59		45.528	60.685	46.396			56.382	80.528	71.413			76.436	93.554	100.163			111.354	78.968	77.629
5	140.418	105.561	76.939	71.898	100.081		72.3	86.116	123.181			93.4	138.74	109.83			107.191	125.852	124.528			139.905	117.475	125.417
10	162.959	121.876	118.135	108.482	152.615		126.938	124.806	162.399			133.958	157.939	152.198			124.339	139.257	141.492			156.399	139.965	148.56
20	161.836	131.374	131.084	114.3	161.633		138.275	128.035	167.701			140.886	159.028	151.74			130.325	138.254	141.998			157.208	152.15	151.06

## Sheet: FIGURE 4
FIGURE 4C
[MudCC] micromolar	3OCR_WT					3OCR_DCT
0	0	0	0	0		0	0	0
1	4.683	-2.38	1.091	5.283		34.784	46.671	54.514
2	11.575	5.746	9.322	9.059		54.922	75.67	83.94
5	17.298	7.859	20.906	9.672		80.283	96.084	101.609
10	20.75	18.762	14.338	3.705		104.305	120.799	119.684
20	19.609	20.621	18.33	13.838		118.588	128.833	129.595
40	26.694	19.918	16.609	13.322		128.424	129.158	131.45
FIGURE 4D
[MudCC] micromolar	Pseudomonas_WT						Pseudomonas_DCT
0	0	0	0	0	0		0	0	0	0	0
1	0.992	2.765	-0.035	4.778	0.418		7.675	7.429	5.607	30.681	23.951
2	0.538	-0.408	-2.158	8.638	3.998				20.439	71.609	65.833
5	-1.312	-2.764	-5.331	12.389	7.287		72.573	65.914	56.108	93.122	93.309
10	-2.683	-4.289	-8.221	14.439	8.479		100.243	109.568	95.4	126.986	98.387
20	-5.938	-7.405	-6.287	13.864	10.304		141.754	132.862	152.525	140.611	115.44
40	-10.384	-11.386	-11.79	10.724	8.704		143.525	140.59	156.872	139.98	121.745

## Sheet: FIGURE 5
FIGURE 5B
[MudCC] micromolar	ENZ/ENZCT					ENZ/HtsCT
0	0	0	0	0		0	0	0	0	0
1	2.589	0.128	2.535	0.431		20.905	22.652	55.18	48.63	47.961
2	0.662	4.98	4.878	4.749		49.324	45.178	83.965	91.919	75.736
5	10.611	7.528	6.478	9.666		83.138	74.69	107.082	119.725	100.284
10	12.211	12.967	10.84	13.211		107.484	106.707	122.33	135.633	117.02
20	13.377	14.487	7.249	17.386		133.051	138.07	128.353	139.405	122.093
40	12.434	11	11.994	20.097				131.673	145.206	127.603
FIGURE 5C
[MudCC] micromolar	Hts/HtsCT					Hts/ENZCT
0	0	0	0	0		0	0	0	0
0.5	7.443	3.929	1.537	19.406		-0.108	0.007	1.242	4.054
1	48.819	43.218	63.035	32.587		1.421	5.646	4.149	14.26
2	82.264	77.987	96.939	71.168		6.449	28.513	13.094	36.993
5	120.442	123.785	116.054	111.512		36.48	60.88	39.332	77.464
10	152.686	152.565	149.347	161.764		99.232	91.303	89.406	115.053
20	155.846	152.888	150.813	178.006		129.934	123.425	121.156	148.476
40						158.043	150.208	146.758

## Sheet: FIGURE 7
FIGURE 7A
[MudCC] micromolar	Hts401_WT					Hts401_YLEaaa					Hts310_WT					Hts310_YLEaaa						Hts310_WT					Hts310_L139A
0	0	0	0	0		0	0	0	0		0	0	0			0	0	0				0	0	0			0	0	0
0.5	12.628	16.709	7.188	9.425		0.656	5.744	1.376	-0.953		12	10	25			2	0	4				20	47	26			2	0	0
1	33.378	42.743	29.523	34.467		0.975	-5.721	4.278	0.939		43	25	55			1	0	2				47	79	60			6	3	3
2	84.337	91.602	69.575	68.23		3.15	-8.756	8.931	2.894		60	52	81			1	0	0				67	104	81			18	11	15
5	121.604	111.622	121.24	117.05		6.784	-5.112	17.47	7.136		81	88	119			1	4	-1				98	125	110			51	36	28
10	126.03	123.453	143.423	130.668		9.974	-3.747	36.021	20.363		98	101	127			1	4	3				119	128	125			95	90	73
20	136.718	129.704	149.795	141.822		15.515	5.198	48.234	26.162		101	106	133			5	9	2				127	137	123			135	130	146
FIGURE 7B
[MudCC] micromolar	Hts310_WT						Hts310_HTaa							Hts310_WT				Hts310_R128A
0	0	0	0	0	0		0	0	0	0	0			0	0	0		0	0	0
0.5	27.272	22.129	28.05	66.428	51.312		18.579	19.325	29.984	66.301	34.899			23	24	7		53	25	14
1	39.923	42.106	39.914	113.264	67.868		24.759	24.651	42.326	79.995	76.125			47	48	20		94	52	42
2	46.195	56.218	43.636	128.211	83.257		45.642	44.386	56.767	86.7	92.271			84	60	65		107	78	100
5	85.565	121.83	95.809	137.892	109.514		93.71	84.222	114.758	102.922	107.101			94	102	103		117	103	135
10	108.123	142.422	107.783	148.707	117.625		115.149	99.981	134.578	110.836	114.261			104	116	122		138	111	151
20	121.223	156.128	123.921	148.199	115.418		131.311	113.061	135.873	110.386	113.369			127	122	125		135	128	152
FIGURE 7C
[MudCC] micromolar	3OCR_FL						3OCR_dCT						3OCR_FL_FLEaaa
0	0	0	0				0	0	0	0	0		0	0	0	0	0
1	0.992	4.778	0.418				7.429	5.607	30.681	23.951	7.675		2.298	-2.579	1.975	2.413	2.036
2	0.538	8.638	3.998				10.337	20.439	71.609	65.833	11.517		13.957	-2.55	7.081	7.425	5.182
5	-1.312	12.389	7.287				65.914	56.108	93.122	93.309	72.573		46.535	1.732	31.255	8.972	7.377
10	-2.683	14.439	8.479				109.568	95.4	126.986	98.387	100.243		51.431	17.09	40.689	12.886	11.176
20	-5.938	13.864	10.304				132.862	152.525	140.611	115.44	141.754		70.461	63.983	66.348	16.515	16.327
40	-10.384	10.724	8.704				140.59	156.872	139.98	121.745	143.525		71.53	83.619	81.241	23.666	27.619

## Sheet: FIGURE 8
FIGURE 8C (left)
[MudCC] micromolar	Hts						2IRP						2IRP-YLE
0	0	0	0				0	0	0				0	0	0
0.5	52.818	49.701	19.551				5.385	1.376	0.398				8.991	17.889	17.829
1	90.956	86.703	56.377				9.62	3.821	4.773				16.984	22.966	18.265
2	129.93	121.521	89.208				13.462	9.885	9.847				28.378	27.162	34.941
5	171.006	153.709	125.705				16.37	16.873	15.687				37.292	36.726	44.287
10	173.772	164.475	144.077				18.82	18.096	14.956				49.478	43.511	60.767
20	166.514	165.624	147.006				16.815	16.873	7.633				58.859	43.051	65.24
FIGURE 8C (middle)
[MudCC] micromolar	Hts						2FUA_FL						2FUA_dCT
0	0	0	0				0	0	0				0	0	0
0.5	37.762	42.333	50.92				2.853	0.471	2.456				0.366	-2.277	-1.201
1	47.998	75.909	81.467				4.367	2.412	6.211				1.528	-1.927	-1.123
2	77.871	111.677	115.43				3.177	2.929	10.981				0.774	-2.855	-0.709
5	95.341	144.616	139.352				7.193	3.945	13.905				0.627	-0.676	0.955
10	120.743	153.173	156.935				7.084	4.907	16.567				1.304	2.384	0.023
20	137.751	158.614	160.002				7.547	2.599	11.545				0.392	2.199	-1.354
FIGURE 8C (right)
[MudCC] micromolar	Hts						4XXF_FL						4XXF_dCT
0	0	0	0				0	0	0				0	0	0
0.5	56.998	59.531	70.541				4.937	6.115	14.061				2.187	5.268	24.323
1	84.412	92.522	89.562				16.049	12.91	39.226				17.8665	12.404	67.847
2	107.411	129.701	110.865				22.553	29.063	52.262				57.084	43.97	101.275
5	130.975	157.213	121.069				36.404	38.701	71.612				86.4225	72.132	117.17
10	147.699	162.655	137.093				49.35	54.669	87.181				115.463	87.973	124.264
20	152.72	169.356	144.577				58.669	64.384	94.661				126.924	101.379	132.971

## Sheet: FIGURE 10
FIGURE 10C
[MudCC] micromolar	Ta_ENZ (FL)				Ta_ENZ (dCT)				Ta_ENZ (**)				Ta_DOM
0	0	0	0		0	0	0		0	0	0		0	0	0
1	25.761	47.549	38.681		3.056	7.656	-1.487		3.516	-0.579	1.713		23.439	53.036	19.534
2	76.434	82.944	71.876		10.218	21.81	4.99		7.647	7.547	-0.164		39.028	65.745	25.115
5	123.508	115.713	95.464		33.493	71.918	45.275		9.943	15.68	4.005		67.071	98.526	47.874
10	146.535	138.417	113.652		91.341	134.815	112.797		3.119	15.887	8.096		107.766	132.522	87.935
20	142.247	144.886	119.027		128.396	155.119	139.451		9.89	17.885	6.91		138.67	153.242	127.136
40	104.556	147.843	112.785		134.27	160.132	146.474		3.247	16.683	4.273		146.551	156.664	133.021
FIGURE 10D
[MudCC] micromolar	3OCR/Ta_enz-CT				Ta_enz/3OCR-CT
0	0	0	0		0	0	0
1	18.711	9.598	20.89		-1.353	4.468	1.548
2	45.696	20.474	44.45		4.167	6.333	7.606
5	81.946	56.484	74.452		11.324	6.968	12.389
10	122.436	103.885	101.521		31.456	19.512	24.356
20	141.415	134.459	119.966		84.07	49.26	45.439
40	144.209	135.494	129.015		100.379	66.886	81.72

## Sheet: FIGURE 11
FIGURE 11D
[MudCC] micromolar	Wild type				R47G
0	0	0	0		0	0	0	0
0.5	4.714	5.279	2.621		20.256	2.453	0.695	-0.522
1	4.482	8.896	4.483		37.046	15.875	13.911	7.946
2	4.236	9.662	4.736		44.685	40.055	51.161	29.56
5	9.339	4.451	6.812		56.001	66.751	67.344	58.2
10	10.122	12.541	12.332		65.405	89.67	101.859	74.696
30	9.33	13.928	9.121		71.694	106.019	105.133	88.3
FIGURE 11E
[MudCC] micromolar	Wild type								G134R
0	0	0	0	0					0	0	0	0	0	0
0.5	14.957	6.684	6.452	6.298					1.797	2.995	1.207	9.615	4.939	0.114
1	20.224	15.807	15.916	19.364					6.872	5.787	-0.284	9.021	8.54	0.986
2	35.47	28.7	26.997	41.905					10.412	14.583	-1.981	10.886	10.812	9.386
5	78.315	79.698	86.565	127.766					20.919	33.846	6.849	27.429	25.52	36.301
10	125.5	124.638	138.672	167.724					63.838	82.847	56.477	60.702	86.723	109.473
30	134.676	136.887	142.023	170.133					102.574	114.986	80.419	87.603	128.418	144.555
